# Supplementary material for: Splicing arrays reveal novel RBM10 targets, including SMN2 pre-mRNA
Source: BMC Mol Biol. 2017 Jul 20;18:19. doi: 10.1186/s12867-017-0096-x (PMC5520337; doi:10.1186/s12867-017-0096-x)
Supplement: Supplementary file 1 — Additional file 1. http://rnomics.med.usherbrooke.ca/palace?purl=pcrreactiongroup/list/299. Genomics Platform-Palace: Overview Page. [file 12867_2017_96_MOESM1_ESM.txt]

Fwd Name	Rev Name	Fwd Sequence	Rev Sequence
APC.F16	APC.R14	TCCTACAGCTACAGAGATTCAAGATG	TCTCTCAGTCGAGCAAGTTCC
APG5L.u.f.9	APG5L.u.r.5	TTCGAGATGTGTGGTTTGGA	TGTTCCAAGGAAGAGCTGAA
BEST3.e07.F1	BEST3.e07.R1	AACAAATTCCAGTAACCTTTGTGCT	CCGGGCTTTAGTTGCAAGATTT
BK_channel_a.0.e06.F1	BK_channel_a.0.e06.R1	CGCTCTTGTCTGGAAGAAACCG	TGCTGAAGGGTATGGCACAAA
BTC.F1	BTC.R1	ACCACCACACAATCAAAGCG	TTACGACGTTTCCGAAGAGG
C11orf17-F1	C11orf17-R1	CTCTAGAAGTGCTGGAGAG	GACCATTCCCTATGTCCAAG
CACNA1E.e02.F1	CACNA1E.e02.R1	CCGATGACGGACAGTTCCAAGA	ATCAGAGTTCAGGCGGTGGG
CACNA2D4.e06.F1	CACNA2D4.e06.R1	GGGGAAGAAACTAAAACCCAAACC	CGCTGATGTCCGTGAAGAAGT
CASC4.F1	NM_177974-R1	GCTCAAACTTGGACAGTGAACC	GCAGGATCCATTTGAAGCTC
CCL4.F1	CCL4.R1	CACCAATACCATGAAGCTCTGC	GTCCTGAGTATGGAGGAGATGTG
CHRND.e01.F1	CHRND.e01.R1	TGTCTACCACTACGGCTTCGT	TGGACTATCTCCCACTCCCCG
DEFCAP.au.11.f	NALP1.u.r.25	CATAATGCCCTGCGCTTC	TCTTCTCCAGGGCTTCGATA
DNER.e02.F1	DNER.e02.R1	TGCCCAGCTTATTGACTTCTGT	GTGGCTCCGTTCAGACAGCT
DYSF.e01.F1	DYSF.e01.R1	CCGCCTGACTCACAATGACATC	TCTGGGAAGCCTGTGAACTCTC
DYSF.e02.F1	DYSF.e02.R1	ACGATGTGAGCCTACTCAGTCC	CCGCACTTTTCCCTCTCCCC
ECT2.F12	ECT2.R11	GTGATATTGGTTCAAGAAGCTGG	CAAATTCTTCCACTGACTCCATC
FGFR2.F1	FGFR2.R1	TGCAGATGGGATTAACGTCC	GTGTCATCCTCATCATCTCCG
FOX.INSR.F1	FOX.INSR.R1	ACGTTTGAGGATTACCTGCACA	AGCGACTCCTTGTTCACCACC
FOX.SYNE2.F1	FOX.SYNE2.R1	AACCGTCATCTCCTCAGTCCCT	CCTGTCACCTTCCATTTGCTTG
FXYD6.e03.F1	FXYD6.e03.R1	AGAACTTCAGCCAAAGCATCTGA	CAGGACCATGGGGGCCAGC
FXYD6andFXYD2.e06.F1	FXYD6andFXYD2.e06.R1	ATGTGCCAGGGAGGCAGCAA	CCAGGACCATGGGGGCCAGC
GENX-3414.e02.F1	GENX-3414.e02.R1	TGGGACATTCCCCTGCTCTAGA	AGCACTTCCAGCACCTTTGAT
GENX-3414.e06.F1	GENX-3414.e06.R1	CGCGAAGCTAGGGCCACCAT	AGGATCAAGCACTTCCAGCACC
GLRB.e02.F1	GLRB.e02.R1	TTTACATGATGGGGGTCTACGC	TTTTTGCATCTGGTCTCACCAAC
HTR3E.e01.F1	HTR3E.e01.R1	GGGGCGTTACTTTCACCATCAA	CCCTCACATTCCTCTGGGTTC
LDHC.e01.F1	LDHC.e01.R1	CCAAATGTCAACTGTCAAGGAGC	CAGGGCAAGGCGAGTTTCTC
MCL1.F1	MCL1.R1	CCAAGGACACAAAGCCAATG	TGGAAGAACTCCACAAACCC
MOV10L1.e04.F1	MOV10L1.e04.R1	GTGGGGAGGAGTCACTAATTGC	CCTCAAGCCACAGCAAAGTCG
MYOCD.e02.F1	MYOCD.e02.R1	TTTTACAGTTAAGACTTCAACAAAGAAGGA	CTTGTCACTATCCAAATGTTTTCTTTGC
NEB.e03.F1	NEB.e03.R1	GCATTCCAACCACTGTGACTCC	GAATTCCTGTCCCCAGGTTTTCT
NEXN.e01.F1	NEXN.e01.R1	TTCATAATCAGCCCAAGACCACA	TGGAACATAAGCCTTTTCTACTTTAGAAG
NRD1.e01.F1	NRD1.e01.R1	AAGAAGAAGAGGAGGTGGAGGA	TGCCATCCTGCCAAATGCTGA
PCBD2andCATSPER3.e02.F1	PCBD2andCATSPER3.e02.R1	AGGAACGATGATGAATGTCGGG	GTGCAGATGGACACAAAGAAGATC
PGK1.e05.F1	PGK1.e05.R1	TGCCCCTGTCTACAAGTTCACA	CTCTGGTTGTTTGTTATCTGGTTGT
POLB.F7	POLB.R13	TCCAAGTCCTGGTACCTCCTT	CAATTTCTTAGCTTCAGCTCCAC
PRPF18.e05.F1	PRPF18.e05.R1	AGGAAGCATATTTTGAAAGATGTGGC	CTTGCCTAGAAAGCGTCATAGGT
PTGS1.e02.F1	PTGS1.e02.R1	CGCTGGTTCTGGGAGTTTGTCA	ACTGGTGGGTGAAGTGTTGTGC
RASA3.e02.F1	RASA3.e02.R1	AGCTCCGTTGATAAGGCTGG	AAGGACAGGTGACGAAAGCTCC
SIRT2.e25.F1	SIRT2.e25.R1	CCCAGGAATTTGAGGCTGCA	TGTCTGCTTCTCCACCAGCG
SLC25A10.e07.F1	SLC25A10.e07.R1	GGGATTGGGCTCTCCTGGGC	TTCACCTCCTGCTGCGTCTG
SLMAP.e01.F1	SLMAP.e01.R1	TGGATGAGCAAGACCTAAATGAGC	TTGAAGAACCTGTATTTGTTTAGTGGATT
SRCAPandPHKG2.e05.F1	SRCAPandPHKG2.e05.R1	CTGTCCTCTTGCCTCCACTGC	AGGTTTGCTTCCCCCTGCATT
TBCE.e03.F1	TBCE.e03.R1	TTTGCTGGTGTTGTCCCTCCC	AAAACCGATAGTCTCCACAGGTT
TRPC1.e01.F2	TRPC1.e01.R1	AAGGATGTGCGGGAGGTGAAG	TGCATGGGGCTTGGGTAGAGAT
TUBA1.F5	TUBA1.R5	GACTCAACGTGAGACGCACC	CTCTTTCCCAGTGATGAGCTG
VAMP8andVAMP5.e03.F1	VAMP8andVAMP5.e03.R1	AAGACAGAGGATCTGGAAGCCA	AGAAGGGCAGGTGGGAGAGG
refseq_AAA1.F1	refseq_AAA1.R1	GCCCATCAGTTTCTTGTGAGA	AGGCTCAGCTAGGGAAGCAT
refseq_ABCC11.F1	refseq_ABCC11.R1	CAACCTAGATCCCTTTGACCG	CTTCCCATTGCCCATAACC
refseq_ABCD4.F1	refseq_ABCD4.R1	ATGCCTTGATGTTCCTGACC	TTGAGGGTGTAGTACGCACG
refseq_ABCF1.F2	refseq_ABCF1.R2	AAAGGAGCCTCCCAAACAAG	GAGGACATCTCCGCCTGG
refseq_ABI1.F3	refseq_ABI1.R3	CAATGACCAGGCAGATATCTCG	GCGGTGGAGTTGGACTATCA
refseq_ADARB1.F2	refseq_ADARB1.R2	ACATGAGCCAATCCTGGAAG	ATTGGAGCGCACTGGAATC
refseq_ADARB1.F4	refseq_ADARB1.R4	CTGGCATGGAGAGCTTAAGG	TTGACTGGCGGAGACTGTTT
refseq_ADNP.F1	refseq_ADNP.R1	CCTCGAGGCCGAGTCAAG	ACAGTATTCCAACCCAATGTCAC
refseq_AKAP9.F2	refseq_AKAP9.R2	GAGGAATGTGGTACCTTGAAGG	TGTGTGTAAGATAAATTCCCTGACC
refseq_ALS2CR19.F4	refseq_ALS2CR19.R4	AAATGGGAGAGATGTCACCG	AGCTGGTCATTCATTCGCAG
refseq_AMACR.F1	refseq_AMACR.R1	CCAAGGCTTATTTATGCCAGG	CCACCATCCAACATGTTCTG
refseq_ANAPC11.F2	refseq_ANAPC11.R3	GTAGGGCGGTGCGTGATTAG	AGCATCCGTTAAATGCCATC
refseq_ANKMY1.F4	refseq_ANKMY1.R4	CTGCAGTCCCGTCGGTCTC	GCCAAGAGAATTTGCCATATCC
refseq_AP2B1.F1	refseq_AP2B1.R1	TGTTGGCACTACCACTGCAA	TGATGGGATGAAGGATTGTCC
refseq_AP3M1.F1	refseq_AP3M1.R1	CTCTCATTTACGGTCTTCCTGC	ACTGGCTCACAACGCTCTTC
refseq_ARFIP1.F2	refseq_ARFIP1.R2	GTTGATGACTCTCGTGAACATAGC	CGGCCTAGCTTCTCAGAGATAA
refseq_ARHGAP17.F1	refseq_ARHGAP17.R1	AGCATTTGTACCTCTCACCACC	GATACAGGGTCCTTCGGTTTG
refseq_ARHGEF11.F2	refseq_ARHGEF11.R2	CCGAATCACGTCAGTGATCC	AGGGTCTGACAGTACCGAGTTC
refseq_ARNTL.F1	refseq_ARNTL.R1	GGCTAGAGTGTATACGTTTGGACC	CAGCTTGGGAGGAGTTAGGG
refseq_ASB3.F1	refseq_ASB3.R1	GACCAGCCATTTCGGTGTAG	GTAGTTGCATTAGGATCTGCCC
refseq_ATG16L1.F1	refseq_ATG16L1.R1	CCAATCGGCTTAATGCAGAG	ACCAGAACCAGGATGAGTATCC
refseq_ATP2A1.F1	refseq_ATP2A1.R1	AGTTCGTTGCTCGGAACTACC	GCCTGAAGATGTGTCACTATCG
refseq_ATP5S.F1	refseq_ATP5S.R1	ACTACAACCACCTTCCAACAGG	GTGCTGTCTTAAAGGCTTGGAC
refseq_BOLA3.F1	refseq_BOLA3.R1	ATCGGATGTTTGCCACTCAG	GGTGACTGCTTAGGGAAGAATG
refseq_BRD8.F2	refseq_BRD8.R2	GCCACGCAGTTGATTATGC	TTTAGGTTCGGCTCAAAGAGG
refseq_BRD8.F4	refseq_BRD8.R4	CAGGAGGTGATTATCCACTTGG	CATGTATCATGGGAAGGACCC
refseq_BTN3A3.F1	refseq_BTN3A3.R1	TCCATACTGGAACCCAAAGG	TCCACTTCCTTTCCATCTGC
refseq_BTRC.F1	refseq_BTRC.R1	ACCCAGTGGCCTCGGCGAT	CCGTTGCTTGGGCACAATCATA
refseq_C14orf173.F1	refseq_C14orf173.R1	GAAGCGAAGGAAGAAGCGT	TTTAGGAAGCAGGTGGGAGG
refseq_C19orf2.F1	refseq_C19orf2.R1	CCTGCCCTGGTTCCGTTG	TGCTGAGTCTTTCTCGAAGGG
refseq_C3orf17.F1	refseq_C3orf17.R1	ACCGTGTGAGAATCCCTAAGG	AACAGGTCTTGAATTGAGCCC
refseq_C6orf106.F2	refseq_C6orf106.R2	GGAGTCAATACCTCCGGATACTC	TTTCCTTCTACCTTACGATGCG
refseq_CAMKK2.F3	refseq_CAMKK2.R3	CCGTATGCTGGACAAGAACC	CTGACAGTGAGCGTTCCTCC
refseq_CCDC108.F1	refseq_CCDC108.R1	ACGTCCAGTTCACAATTGGAG	AGAGTTCACGGTGTGGTTCC
refseq_CD151.F1	refseq_CD151.R1	GACTCGGACGCGTGGTAG	AGCAATTGTAGGTAAACAGCAGG
refseq_CDC14B.F2	refseq_CDC14B.R2	ATCAATGGAGTGACACAAGGTG	GGTGGAAAAAGCAACTAAGGC
refseq_CDK5RAP2.F1	refseq_CDK5RAP2.R1	CTGCTCTCACAGAATGACAAGC	TCCATGGGATATTTGTCACCA
refseq_CENTG2.F2	refseq_CENTG2.R2	GCAGTTTACACATCTCACCCAA	TCGGCTTTGAAGTTGCTAGTG
refseq_CLCN6.F1	refseq_CLCN6.R1	CTGGATTGCTGAACTTTGGC	CCGATTTGACTCGAAGAGGA
refseq_CLK1.F1	refseq_CLK1.R1	AGCAAACACAGGATTCACCAC	TGATCGATGCACTCCACAAC
refseq_COLQ.F4	refseq_COLQ.R4	GGGATAGTGGAGTTATGGGCC	TTTGGGTGTTCAGCCTCTCA
refseq_COPE.F1	refseq_COPE.R1	CATGACAGTGCAGATCCTGC	TGGGACAGGTATCGGTTTGT
refseq_CTBP1.F1	refseq_CTBP1.R1	CTCGCACTTGCTCAACAAGG	TTCTCATGGATCTCCTGCGT
refseq_DCUN1D4.F1	refseq_DCUN1D4.R1	ATGCTTGTCCTAGCTTGGAAAT	TCGCTGCTATGCATAAAGTCC
refseq_DKFZP686M0199.F1	refseq_DKFZP686M0199.R1	GTTGAATTGCCCTGCCTG	GTTCTTTCATAGCCTCCTTCCC
refseq_DKFZp761I2123.F2	refseq_DKFZp761I2123.R2	AGTATGCACCCAGCACCG	GAGACTTGACCTCTTGGTTTGG
refseq_DLEC1.F1	refseq_DLEC1.R1	AAGCTACTGGACTATGCTGATGG	CTGGTGAGGCAACATGTATCTC
refseq_DPP8.F3	refseq_DPP8.R3	TTTCCGCTTGAATACCCTAGC	GTGACCCATATAACGTTCCGTG
refseq_DTNB.F5	refseq_DTNB.R5	GTACGAGGAGAAACCTCCGC	TGTCCGGCTCCTCTGCTAAC
refseq_DUOX1.F2	refseq_DUOX1.R2	AGGCACCGGACGAGAGAG	GGCTCAGGGATTAGAATGTCC
refseq_EPB41L1.F3	refseq_EPB41L1.R3	CAGAAACCATGACTGTCAGCAG	TCCCGGACTTGAGACTGTTC
refseq_ERBB2IP.F1	refseq_ERBB2IP.R1	AGACCAAATGCAAGGGTTGG	CGACACCACCTGATATGCTAAA
refseq_EXOSC3.F1	refseq_EXOSC3.R1	ATGTGATTGGCATAGTGACAGC	TTGCCTTAACCCATATTCTTCC
refseq_FAM86A.F1	refseq_FAM86A.R1	GCCGTCCGTCAAATATGC	TGTGGTACCGTAGGAGATGATG
refseq_FBF1.F1	refseq_FBF1.R1	AGTATGAGCCTGATGTGGGC	TGGTGTCTCTGGTATGTGAAGC
refseq_FGFR1OP.F1	refseq_FGFR1OP.R1	CTGTGGGTGGACCCTTATTATTAG	GACACTTGTATCACTCTGATTGGC
refseq_GAB1.F2	refseq_GAB1.R2	AATTACGTCCCAATGAATCCC	TTTATTTCTAAAGGCGCTGGC
refseq_GEMIN7.F2	refseq_GEMIN7.R2	GCCCTGAGTGACGGAAAGAG	ACGTGAAGCTCACCTGATGAC
refseq_GIT2.F4	refseq_GIT2.R3	ACTATGACAGCGTGGCATCA	AGGAAGAGTGGTTGGAAGTGTC
refseq_GPR56.F1	refseq_GPR56.R1	AGCTCACTCGGCAGGCAG	TGTGTGTCTGGTTCCGCTG
refseq_GRHL1.F1	refseq_GRHL1.R1	AATGCTCAAAGGCGAACTCC	GCTGATGGGATGATGGATTC
refseq_GTF2I.F2	refseq_GTF2I.R2	CCTATCGAAGCCTTTGCAAG	TTTGGTCTCTTAGACGGTGGAG
refseq_GTPBP8.F1	refseq_GTPBP8.R1	TGGAAAATCATCTCTAATCAAGGC	GAATTCCAACAACGCTATCCAC
refseq_GUSBL2.F1	refseq_GUSBL2.R1	CTCACACATTTGACTTGGAAGC	AATGCCACACAGCACCAAC
refseq_HEMK2.F1	refseq_HEMK2.R1	TGTACCCTAGAGACAGCACGC	CCATGACTTCCCGACCATTT
refseq_HISPPD2A.F5	refseq_HISPPD2A.R5	CCGAATCTTCAGGACTACGC	GGGCATTATGCAGTGTTTCC
refseq_HNRPAB.F2	refseq_HNRPAB.R2	GTGGAAACCGCAACCGAG	CGCCTCAGTATGGCTTGTAGTT
refseq_HPS1.F4	refseq_HPS1.R4	ACCTGCTTGCCCTCATCCTC	TGAGCTCTGATCGCCAGG
refseq_IKIP.F1	refseq_IKIP.R1	ATGTCTGAGGTGAAGAGCCG	TCCTGTAGACGCTTTAGATGAGC
refseq_IL1F7.F1	refseq_IL1F7.R1	CCCCACCATGAATTTTGTTC	AAAACTCCCCTTTAGAGACCCC
refseq_IRF7.F1	refseq_IRF7.R1	AGATCCAGTCCCAACCAAGG	TACGGCTCTGCCTGGTGC
refseq_ITGB4BP.F1	refseq_ITGB4BP.R1	GTGTTCGAGGGCGAGCTCT	TTGAAGTCTTGGGATGCACC
refseq_KCNAB2.F2	refseq_KCNAB2.R2	CTCCCCCGGGATGATCTAC	ATCGGTGATCTGGCCTCC
refseq_KCNIP2.F1	refseq_KCNIP2.R1	TCCAGCACCTATGCCACTTT	ACGTGTACTTGCCCATCATG
refseq_KIF25.F1	refseq_KIF25.R1	AGCCGCAGAGCTTCTCAAG	TCACCAGTAACTTCGCATCG
refseq_KIF9.F1	refseq_KIF9.R1	CTTGTGGATGTTGATGGCC	TCGGTTGATCTCACTACCTTGC
refseq_LETMD1.F1	refseq_LETMD1.R1	CGATTAATGGGAAATACCATCG	AGACACTTGGTGACGTCTTGG
refseq_LHX6.F2	refseq_LHX6.R2	TCCGACGACATCCACTACAC	TGGTGGGTTCTGGTTCTCAG
refseq_LLGL2.F1	refseq_LLGL2.R1	ACTCAGGGACTCAGAGTGATGG	CTCGATGTGAACGCCAGTTG
refseq_LOC144983.F1	refseq_LOC144983.R1	AGGCAGCTCCGTAGCATGAG	TTTCCCCTCTTTTGTCCCCT
refseq_LOC219854.F2	refseq_LOC219854.R2	GGGATGGGTGAGATATCTCC	TCAAGAGGATGAAAACTCCCAG
refseq_LONRF3.F2	refseq_LONRF3.R2	CGCCCGATGGGTTTTAAG	CCCGTTTCTTCTTGGGATTC
refseq_LRP8.F2	refseq_LRP8.R2	AGCCACTCTCCCAAGTACACAT	ATGCACAGGAGGGCTATCAC
refseq_LRRC23.F1	refseq_LRRC23.R1	TGCATCTTCGAGACAACCAG	AAGGCCAGCGTCTTTGATCT
refseq_MAP2.F3	refseq_MAP2.R3	CAAGTTATTCTTCACGCACACC	TGGATGTCACATGGCTTAGG
refseq_MAPKAP1.F3	refseq_MAPKAP1.R3	CCCTTATTCAGGTGGACAACAC	TGTACGTCGGTTGTGAATCG
refseq_MAPKAP1.F5	refseq_MAPKAP1.R5	TCCCGAGAGTGCAGAGCTC	TCGGAGTCGTTCTAATCTTTGAG
refseq_MARK2.F4	refseq_MARK2.R4	ACCAGCACAAATCGAAGCAG	AGGCAACAGGGACACGCT
refseq_MBD1.F5	refseq_MBD1.R5	AACCCGCTTCCGAGATACAG	TGGTGAGAGACTGACATGGG
refseq_MBD1.F9	refseq_MBD1.R9	TTACTGTGTAGACGAGGACGAGC	TTCAAGGTAGGGCCAAGATG
refseq_MEIS2.F4	refseq_MEIS2.R4	GTCAGCAACACATGGGGATC	CATAACCTGTCCGCCAACAT
refseq_MKNK1.F2	refseq_MKNK1.R2	AAGCTCCTGGTGCGAGATG	GAGGGGAAAGCTTCATGGA
refseq_MRPL33.F2	refseq_MRPL33.R2	AGACTGCCCAGGTGTGGTC	ACACGCTACAGGATTTCTGAATC
refseq_MT.F1	refseq_MT.R1	TCAGTGTGGGAGAGTTTGCA	CTGGTGCGTCTGAAATGAAAC
refseq_MTMR2.F1	refseq_MTMR2.R1	CCATTTCAACTTCTGCCGAC	TTTCTCCTGGAAGCAAGGGT
refseq_MTMR2.F2	refseq_MTMR2.R2	CTCGAGCTGCGAGAGTCTTG	GTCGGCAGAAGTTGAAATGG
refseq_MTMR3.F3	refseq_MTMR3.R3	TACACAGACACGATCCAACAGC	AGGTGGTCAGGAAGCCAAC
refseq_NALP1.F2	refseq_NALP1.R2	AATGATCCATAATGCCCTGC	AACGTAGAACTCCGAGAACAGC
refseq_NALP7.F3	refseq_NALP7.R3	CAGGCATTAGAGAATCCAAACTG	GTGTAATTCGTAGAGCGATCCC
refseq_NDEL1.F2	refseq_NDEL1.R2	ACCAAGCATCACGAAAATCC	GGGTCAAAGCCGTTTACTGC
refseq_NFAT5.F1	refseq_NFAT5.R1	ACAAGCGGTGGTGAGGCAG	TCTTCGGTGTTGATGGATGC
refseq_NFAT5.F3	refseq_NFAT5.R3	AATCGCCCAAGTCCCTCTAC	CCGCTTGTCTGACTCATTGA
refseq_NFATC2.F2	refseq_NFATC2.R2	GACCAGACCTACTTGGATGATG	GCTCCTTAAGTGAGAGTCCGC
refseq_NKTR.F2	refseq_NKTR.R2	GTTCTACGTTCCATCGTGTGG	AACGCTCTGTCATGTTTGAGAA
refseq_NRXN2.F5	refseq_NRXN2.R5	CCAACGCCATAGTAAGCGAC	TTGAGCCCATTGTAGTAGAGGC
refseq_OASL.F1	refseq_OASL.R1	GAAACATCGGCCAACTAAGC	TCTGCCACGTTGAGGGTG
refseq_OATL1.F1	refseq_OATL1.R1	AATGTGAGAGCTTCTTGCCG	AGGATGGACTGTGTAAAGGGC
refseq_ODF2L.F1	refseq_ODF2L.R1	GCTTATGTGGAGAAGTCGCTG	AATTCAATGCAGAAAGATTCGC
refseq_OSBPL3.F2	refseq_OSBPL3.R2	CTGCATCGGACATACTCGG	TGTTGACAAATTAGGATTGGAGG
refseq_OSBPL9.F4	refseq_OSBPL9.R4	AATGGACTAACGTGATGAAGGG	CTAAGGCATGGATCCACTTCTC
refseq_P2RX5.F1	refseq_P2RX5.R1	ACTACGTCATTCCAGCCCAG	CCTTGACGTCCATCACATTG
refseq_P2RX5.F2	refseq_P2RX5.R3	ATCTTGGGCAGCGGATCT	CGTTTCCAGCTGTAACCGCT
refseq_PALM.F1	refseq_PALM.R1	ACAAGCGAGTCTCCAACACG	GTCCGCTTTGTGGATGAGTT
refseq_PAOX.F4	refseq_PAOX.R4	GGGAGACCTTTCCAGTGTCG	AACCCACAGAGAACGTGGAC
refseq_PARL.F2	refseq_PARL.R2	TGGAATAACCTAAGTGATGGCC	TGGGATCTTAGTGCAGACAGC
refseq_PDE9A.F2	refseq_PDE9A.R2	CATGGTCTCCATCGACCC	GCACGCTCTGGATTAATTCTTC
refseq_PITPNC1.F2	refseq_PITPNC1.R2	TTGCATGGGTTGATGAGTGG	TGGAAGTGTGAGAGTTTCTGGG
refseq_PKD1L2.F1	refseq_PKD1L2.R1	GGCAGTGTCTGTACCTTCAGC	GCAAAGAAAGCAGCGAATCC
refseq_PLOD2.F1	refseq_PLOD2.R1	TTTGTTCGTGATAAACTGGATCC	GCAGTGGATAATAGCCTTCCAA
refseq_PML.F2	refseq_PML.R2	CACTCCCAGGGACCCTATTG	AGCCAACCTTGCCTCCTTC
refseq_POGZ.F1	refseq_POGZ.R1	ACCTGTTCATGGAATGTGAGG	TGGTTGAGTAACCATTGTGCC
refseq_PPHLN1.F1	refseq_PPHLN1.R1	ACGAAATGTGGTCTGAGGGA	GCAGAATGATCGTCTCTTGTCC
refseq_PPP2R5C.F2	refseq_PPP2R5C.R2	ATCTAGCCAAAGCCAATCCC	ACGTTATTGCCTACGGAACG
refseq_PRDX5.F2	refseq_PRDX5.R2	AGCCAGGGAACAAGGTGAAC	CTCTTGAGACGTCGATTCCC
refseq_PRRX1.F1	refseq_PRRX1.R1	AACGCTTCCCTCCTCAAATC	GGGCTATTGTTGGCACATGT
refseq_PXMP4.F2	refseq_PXMP4.R2	TCACGCGCTGGTCATGAC	GGTGGATCGGTGATACTCAAAG
refseq_RBBP6.F2	refseq_RBBP6.R2	TGGGTATCATCAGGAGTGCA	TCGAGAATAAGAGCGTGAACG
refseq_RBMS1.F3	refseq_RBMS1.R3	ACAGTATTGCTACAAACCGAATGA	TGCATCCACGAAGGACTTTG
refseq_RBMS3.F2	refseq_RBMS3.R2	ATGAATCACCTTTCGTTGGG	CAATAGAAACAGCTGTCGGAGG
refseq_RIPK5.F1	refseq_RIPK5.R1	CTGACTTAGGATTCTGCAAGCC	ACACAGGAAGACGTTCTGGG
refseq_RNF135.F1	refseq_RNF135.R1	TGGACCAGACAACGAACTGA	AGCAAACCGAGAAGCTCTCC
refseq_RNF14.F1	refseq_RNF14.R1	GTTGAGCAGGGCGTCTCTAG	TGTGGCAAATCCAAATAGATCC
refseq_RSU1.F2	refseq_RSU1.R2	CGTGTTCGCTGTTCAGTGC	CCAGTTGTGTGATATGGGATAAGG
refseq_SC4MOL.F1	refseq_SC4MOL.R1	GTGGCCGGCAGTCATCTC	GGTTCCACAAATCAAAGGCAG
refseq_SCMH1.F1	refseq_SCMH1.R1	ACCTTTGTCCTGGGGAATAGTC	CCACTCAGTCGAGAGGCATC
refseq_SEP15.F1	refseq_SEP15.R1	GAAGGTTCCCTCAAGTCCAAG	GCAAGATTTATATGCGTTCCAAC
refseq_SIAHBP1.F1	refseq_SIAHBP1.R1	GCCAAGAAGTACGCCATGG	GTAGACGCGGCACATGATG
refseq_SLC41A3.F1	refseq_SLC41A3.R1	GAGGACTCCCTGTAGCCTCA	CAAGAGCCCCACGACAGT
refseq_SMN2.F1	refseq_SMN2.R1	CCTCCCATATGTCCAGATTCTC	GTGGTGTCATTTAGTGCTGCTC
refseq_SMPD4.F4	refseq_SMPD4.R4	AAAGCGACACATCTCTCATCAG	CGTTTGAACTCCTCCAGGG
refseq_TCOF1.F2	refseq_TCOF1.R2	GCTACACAGTGCTTGACTCCTG	CCTGGACGGAGGTGCTCT
refseq_THAP1.F1	refseq_THAP1.R1	AGGACAAGCCCGTTTCTTTC	TCCAATAGCAGCATCAACCTG
refseq_THOC5.F2	refseq_THOC5.R2	CTCCGGCAGTGGCTTACTC	ATCGCTTCGGATCACTTTGG
refseq_THYN1.F1	refseq_THYN1.R1	CAAAGAGGACAACCCTAAGTGG	TAAGCATACCAAGCAAGCCC
refseq_TPD52L1.F1	refseq_TPD52L1.R1	TTCCATAAGTATGCCTGCTATGAG	GGGCCATTTGAATAACAATGTC
refseq_TPD52L2.F1	refseq_TPD52L2.R1	CTTTCACAGGCAGGACAGAAG	ACTTATTGAGTGGCGGATGG
refseq_TRAPPC2.F1	refseq_TRAPPC2.R1	AAACTGACATTGCGTTTCCG	ACTGGATTATCATGGTGGCC
refseq_TRIM33.F1	refseq_TRIM33.R1	CCGATGTCCGTTTGATCTTC	GACTTTAGGCGTTTTCTGCG
refseq_TRPT1.F2	refseq_TRPT1.R2	GCTGACCGTGTGACCTTGG	CAGCTCCCATGGGAAGCC
refseq_UBE1C.F1	refseq_UBE1C.R1	GAGAACAATATGGCGGATGG	AAATCAGGGTGTGTGAAGGG
refseq_UBE2D3.F2	refseq_UBE2D3.R2	GATACTGTGTGCGATGAGATAAGC	AACATTGTGCTGGAGGGTCA
refseq_UBE2V1.F1	refseq_UBE2V1.R1	AGAGGTTCAAGCGTCTTACCTG	GTGCTTCTGGGTATTTAGGTCC
refseq_UBOX5.F2	refseq_UBOX5.R2	CACAAGCCCTTTGGTCTTACC	TTTGCAGGAGGCACATTCG
refseq_USP4.F1	refseq_USP4.R1	AGCTATTCAACATCCCTGCG	GGTGGCTCCTGACAATTATACG
refseq_VKORC1.F1	refseq_VKORC1.R1	GAACCTGGAGATAATGGGCA	TAGACAGAACCAGCGAGAGACA
refseq_WAC.F1	refseq_WAC.R1	ACTAGTGGGTTTGCCAGTGG	ATGTGGGGTTCAGTCCAGAG
refseq_WARS.F1	refseq_WARS.R1	GACGCCCAGGAGACAGCC	CAGTCAGCCTTGTAATCCTCCC
refseq_WARS.F3	refseq_WARS.R3	AGCGTGACCAGTGGCCAC	GCCTTTTGCACTGCTTGTCT
refseq_WBP5.F1	refseq_WBP5.R1	AACTTGCGGGAATTTTGCAG	CCTGGAGAGATTGAATCAGCC
refseq_WDHD1.F1	refseq_WDHD1.R1	GATCCTCAGTGGCGGAGG	CTTCAAAGCACATGAATATGCC
refseq_ZDHHC13.F1	refseq_ZDHHC13.R1	TCGCTACTTGCCTAGTAGCCTC	TGCCTGACATCATATCCTGC
refseq_ZDHHC16.F2	refseq_ZDHHC16.R2	AATTGTGTGGGCCACTATAACC	TCACCTCGACTGATGAGAACAG
refseq_ZDHHC16.F3	refseq_ZDHHC16.R3	CATGGTGGTTTGGATTGAGC	GGAGTAGAGGTGGACAGCGG
refseq_ZNF207.F1	refseq_ZNF207.R1	TCCAATGACTCAAGCACAGG	ATTGAAGCCGCTGGTTTAGC
refseq_ZNF207.F4	refseq_ZNF207.R4	CAGCCTCAACTTCATTTCAGC	CCACCCATTGGCATCATT
refseq_ZNFN1A3.F2	refseq_ZNFN1A3.R2	ACGCCCATTCCAGTGTAATC	TTTGATGTGTCTTGCCTCCG
refseq_ZRANB2.F1	refseq_ZRANB2.R1	GACGAACAAGATCACGGTCAC	AAAGGCATGCACCTCTACTAGC
rs.ABCC1.F2	rs.ABCC1.R2	GAGATGGACAAAGTGGAGGGGC	TCGAAGAGGTAAATGTCAGCGT
rs.ABCC1.F3	rs.ABCC1.R3	CGGACAGAGATTGGCGAGAAG	TGGCATAGGTACGCAGGAACTC
rs.ABL2.F1	rs.ABL2.R1	AGTTATGGCAGAGATCAGGACAC	AAGTGCAACGAAGAGATTAGGGT
rs.APAF1.F1	rs.APAF1.R1	CTTTGGGATGCGACATCAGCAA	CCACCTTTGAACGTGAGTCTGT
rs.APP.F1	rs.APP.R1	CGCTGGTACTTTGATGTGACTG	ATTCTCTCTCGGTGCTTGGC
rs.ARHGAP9.F1	rs.ARHGAP9.R1	AAGGTCGGTTAGATTTGGACAGT	GCTGGTGAAGTTGGTGAGCATC
rs.ATP6V0E2.F1	rs.ATP6V0E2.R1	CGGTCATCATCTTCACCACGTT	AGCCACAGTCATTCCGAGAGC
rs.AXIN1.F1	rs.AXIN1.R1	CCCAACCCCCTAACCCAGCT	CACCCCACAGTCAAACTCGTC
rs.BCLAF1.F1	rs.BCLAF1.R1	TCAGCATCACCTTCTTCTCCCA	TCCACACCATCATCTCTGTCGT
rs.BTN2A2.F1	rs.BTN2A2.R1	CCTGCTCCTCCTCCTTCTCAGC	CAGCCAGATGCTCCCATCCTC
rs.C14orf104.F1	rs.C14orf104.R1	ACAAATTACGCTTCTCCGCACA	TTCCTCCTTTCCTTGTAGCTGATC
rs.C14orf138.F1	rs.C14orf138.R1	ACGAACAATGGGGAAAAATCCAG	TGGTGGTCATCATCTATACATCGG
rs.C14orf159.F2	rs.C14orf159.R2	TGGAGAAGGAAAGGCAAGTGAC	AAGGCAGGGTTAAACAGGGTGT
rs.C16orf46.F1	rs.C16orf46.R1	CGACCTGAGTAGCTCTTGCCA	GCCTCTTCCCATCCAGTTCCAA
rs.C17orf80.F1	rs.C17orf80.R1	AGCCCTTTATGTTCAGCCCAGC	ATGCCACCGAATCCACTCTTCC
rs.C5orf5.F3	rs.C5orf5.R3	ATGACAGAGCTTACAAAACTGCG	ACAATGTGCCTTTCTTCCTTGGT
rs.CASC4.F1	rs.CASC4.R1	GAGGTGGTGATGCAGGGATGC	GATCCATTTGAAGCTCTCGTTCTTC
rs.CAST.F1	rs.CAST.R1	TGAGAAGAAGTCACAGTCAACCAA	GGTTCTGTTGATTTCTCTGATGGC
rs.CCNB1IP1.F1	rs.CCNB1IP1.R1	TTCTTTCCCTCTCCGTTTTGGT	AGGTCTCCAGAAGCTGAAGAGA
rs.CD47.F1	rs.CD47.R1	AAGCTGTAGAGGAACCCCTTAATG	GGTCTCATAGGTGACAACCAGTT
rs.CDC42BPA.F1	rs.CDC42BPA.R1	GCTAATGCTGTGAGGCAAGAAC	GCTCACTCTGTTCACGTAGCTT
rs.CTDP1.F1	rs.CTDP1.R1	ACCGCCTTGTTCCACCCGAT	TCTTCTCGCTGTCGCTGTCG
rs.CTSB.F2	rs.CTSB.R2	CGGCAACGCCAACCGCTCCG	GCCCAGCCCACGCAAGCTGC
rs.DIAPH1.F1	rs.DIAPH1.R1	ACGGCGGCAAATCTAAGAAATTT	CAATGACTGTGCTGTGGGATCA
rs.DNM1L.F1	rs.DNM1L.R1	AAAAGGTTGCCTGTTACAAATGAAATG	TTTAGTTTCTCTTCTGCTGTCCTGA
rs.DUSP6.F1	rs.DUSP6.R1	CTGCTCAAGAAGCTCAAGGACG	CCAGCCAAGCAATGTACCAAGA
rs.EIF4G2.F1	rs.EIF4G2.R1	GCAGTTTGGAGAGATGGGAGGC	TGTTTGAGTGCGTGGTGGTTGT
rs.FAM104A.F1	rs.FAM104A.R1	AAACACAACCCCCTCTGTTCCC	CTGCTCCCACCACTGTCACT
rs.FAM135A.F2	rs.FAM135A.R2	TTCAAGGGATTGCACAGCTACT	TCAGTAAGTCGAGCTTCTACATCC
rs.FAM33A.F1	rs.FAM33A.R1	TGGAATATGAAATCAAGACTAATCATCCTG	CCTTCACCAGCCCCCAATCTC
rs.FLJ11151.F1	rs.FLJ11151.R1	CCAAATTCTTCGTTCTGTGCGG	CCATGTCGAGGTTCTGGTAGGT
rs.GPR18.F1	rs.GPR18.R1	TCGACAGAAGTGGAAGTGCTGA	TCATTTTACAGCTTGTTGGTAGGC
rs.HMMR.F1	rs.HMMR.R1	AGATACTACCTTGCCTGCTTCAG	AGCCTTGCTTCCATCTTTTCCA
rs.ITGA6.F1	rs.ITGA6.R1	ATCATCCTAGTGGCTATTCTCGC	ACTGTCATCGTACCTAGAGCGT
rs.KIAA1191.F1	rs.KIAA1191.R1	TCTGTCTGTCCGCTTAGTCATC	CGCTCTGGAATCACTGGCTTC
rs.KTN1.F1	rs.KTN1.R1	GAAGGATGCAGTTGAACACCAG	AGAAGGGACAGACACCTTTGGA
rs.KTN1.F2	rs.KTN1.R2	CTGAGAAGAGAACGAGAACATTTGG	GCAAATCACCAGCTACCTTCTG
rs.LILRB5.F1	rs.LILRB5.R1	ACGGTGTATGACAGTGCAGG	GGGATCAGGAGGGAGGGCTT
rs.MBP.F1	rs.MBP.R1	CTCGCACACCACCCCCGTC	TCGACTCCCTTGAATCCCTTGT
rs.MCL1.F1	rs.MCL1.R1	GACGGGTTGGGGATGGCGTG	CTCCAGCAACACCTGCAAAAGC
rs.MLPH.F1	rs.MLPH.R1	GCCTCCCACCATTCCAAGCG	TCAGCTCCTCCAGCTTCCTCC
rs.MST4.F1	rs.MST4.R1	ATTCGCCTCCATGGCCCACT	AGTGCTGAACCACCGCCCAG
rs.MTMR14.F1	rs.MTMR14.R1	AGCCACTCATCCTCTCCACAGA	TACTGCCCGAAGCCCCACTG
rs.NF1.F1	rs.NF1.R1	TGCCATCATCAGTTCCTCCTCA	TCAAGCCCCTTTCGATTCTAGG
rs.NQO1.F2	rs.NQO1.R2	GTGGCTGAACAAAAGAAGCTGG	CCTTGCAGAGAGTACATGGAGC
rs.NUMB.F1	rs.NUMB.R1	TGAATCAAGAGGAATGCACATCTGT	TGAGTCCATCTGCTGAGACCCA
rs.PCBP2.F1	rs.PCBP2.R1	CCCCGAAGGGCGTGACCAT	ATCTGGCTGTGGAATGGCAT
rs.POT1.F2	rs.POT1.R2	AGCCCCCATATCTAAGCAAAGG	GCTCCCAAAGTTCCCTCAAACG
rs.PRR3.F1	rs.PRR3.R1	AGCAGAATCATCACCAGCCACC	GCCAAGCCCTCTCCGAATTG
rs.RAP1GDS1.F1	rs.RAP1GDS1.R1	TCCATGTGTGGATGCTGGATTG	TGCATTTTGGCAGTGGATGC
rs.RASA4.F1	rs.RASA4.R1	CCCCTCATGTCCTCCTCCTTCA	GTTGTTGATGCTCACCTTCCGC
rs.RBM23.F1	rs.RBM23.R1	ACCATCGGGGAGACAAGCAA	CAGCTACGGCTACGGTGACG
rs.RBM47.F1	rs.RBM47.R1	CTGCGACCCCTACACACTGG	GCTGGAAACATGGAATACTGAGC
rs.RNASEN.F2	rs.RNASEN.R2	GGAGAGACACAGGCATCGAGA	CTTTTTCTTCCTCCCAACGAGC
rs.RUNX2.F1	rs.RUNX2.R1	GGCTTCCTGCCATCACCGAT	GATCCTGACGAAGTGCCATAGT
rs.SENP7.F1	rs.SENP7.R1	TGCCAACAAGGTGCAATCAGAC	TGCCATCATCCTTTCTTCGTTTTT
rs.SLC25A45.F1	rs.SLC25A45.R1	CGAGGAAGGCTGTGTTTCTGAC	CAGTGTCAAACGGGTGTCCCA
rs.SMN1.F1	rs.SMN1.R1	CTCTTTTCTCCCTCCACCACCC	ACTTCCCAAAGCATCAGCATCA
rs.SMN2.F1	rs.SMN2.R1	TGATGCTGATGCTTTGGGAAGT	GTCTGATCGTTTCTTTAGTGGTGTC
rs.SNHG3-RCC1.F1	rs.SNHG3-RCC1.R1	AGGGTCCTTTATATAGAAGGGAGAGT	CTTCTTGCTTTTGGGGATGGCA
rs.SNRK.F1	rs.SNRK.R1	CGCTCGGTATTATGATTAGCGC	ACTGCCACCTTTTCACCCGTAA
rs.TERF1.F1	rs.TERF1.R1	TGATGTTGAAATGGAAACTGAAGCT	TAAGGTCTTGTTGCTGGGTTCC
rs.TMTC4.F1	rs.TMTC4.R1	GAGCCGCCAGAGTTTCCGCA	TGATCCAAATCAGTGTCCAACACG
rs.TPD52L2.F1	rs.TPD52L2.R1	CTGGGGGAGCTGAAACAGAAC	AGTCTTCTGTCCTGCCTGTGAA
rs.TPK1.F1	rs.TPK1.R1	TGGACAACTATTTTCGTCATCTTTGG	CACCCTCCATTCCAGTGTCTAC
rs.TRAPPC6B.F1	rs.TRAPPC6B.R1	ACTGCAAGGTTCAAGGATGAGT	AGCCACCTCTGATTAAGCCACA
rs.TRDMT1.F1	rs.TRDMT1.R1	TCCTCACACACAGTTACTTGCC	AGATACTTCAAAACCTTTAACATTTTCCAAAA
rs.TRSPAP1.F1	rs.TRSPAP1.R1	CCGCAAAGCCCCACCCCG	TGGTTGTTTCCCGTAAGTGGCA
rs.TTC23.F1	rs.TTC23.R1	AAGGAGTGATTGAGTGTCAAAGGA	CGTGGGTTCAGCTTTCTAGGTC
rs.UBTF.F1	rs.UBTF.R1	TGTATCTCAAAGTGCGGCCAG	CAGCTCCACCTCGTAATCTTTCT
rs.UEVLD.F1	rs.UEVLD.R1	AGTGAGTCATACCTCTCAAGTGC	ACTGTTGTTGGAGACTGTGGATT
rs.VSIG4.F1	rs.VSIG4.R1	AGTCGTGAGAGATAAGATTACTGAGC	TTCAAGGGGTATGTCATGGTTGT
rs.ZMYM5.F1	rs.ZMYM5.R1	ATGTGGCAGGAGACTTATTTCAGA	TCACAGGGAGACAAACAAGATGT
rs.ZNF146.F1	rs.ZNF146.R1	TCTTTGTCCGCGGGTCAGTAC	CCACTTCTTTCTCCACCATACAGT
rs.ZNF468.F1	rs.ZNF468.R1	TCAGGAGGAGTGGAAATGCCT	GACGACAACGTCTTCAACATGC
