# Supplementary material for: Splicing arrays reveal novel RBM10 targets, including SMN2 pre-mRNA
Source: BMC Mol Biol. 2017 Jul 20;18:19. doi: 10.1186/s12867-017-0096-x (PMC5520337; doi:10.1186/s12867-017-0096-x)
Supplement: Supplementary file 2 — Additional file 2. http://rnomics.med.usherbrooke.ca/palace?purl=data/related/1811. Array-96--RBM10 Knockdowns in MCF-7, MDA-MB-231, SKOV-3, OVCAR-3 and PC-3. [file 12867_2017_96_MOESM2_ESM.xlsx]

## Sheet: Sheet1
		MCF-7	MCF-7		MDA-MB-231	MDA-MB-231		NIH:OVCAR-3	NIH:OVCAR-3		PC-3	PC-3		SKOV-3	SKOV-3
		RBM10 (siRNA1)	RBM10 (siRNA2)		RBM10 (siRNA1)	RBM10 (siRNA2)		RBM10 (siRNA1)	RBM10 (siRNA2)		RBM10 (siRNA1)	RBM10 (siRNA2)		RBM10 (siRNA1)	RBM10 (siRNA2)
		2006-04-06 96hrs	2006-04-06 96hrs		2006-07-20 96hrs	2006-07-20 96hrs		2006-07-27 96hrs	2006-07-27 96hrs		2006-03-30 96hrs	2006-03-30 96hrs		2006-04-06 96hrs	2006-04-06 96hrs
AFF3.F2 AFF3.R31	AFF3	21.1028	27.2222					18.5052	21.7865		48.75	20.1613		17.8724	20.2455
BCMP11.F2 BCMP11.R2	AGR3	-3.0168	-12.5478					-32.4733	-4.93
AKAP13.u.f.21 AKAP13.u.r.24	AKAP13	4.6064	-0.5859		0.9849	-4.1292		1.1765	-4.9364		-7.3643	-14.4543		2.77855	-1.58228
C11orf17-F1 C11orf17-R1	AKIP1	-1.7802	-1.5185		4.1962	3.9564		-0.5107	5.8096		8.699	2.5255		4.3923	9.4219
APAF1.F8 APAF1.R8	APAF1	-14.5727	-29.2135		-0.1775	-3.5367		-12.2718	-11.5559		-8.7632	-7.3963		-5.9558	-4.4808
APP.F9 APP.R1	APP	1.08751	1.36363		4.1378	-0.917		6.981	2.2799		0.8517	-2.4252		7.7392	-2.7839
APG5L.u.f.9 APG5L.u.r.5	ATG5	7.802	-3.1394		9.3862	-1.6942		3.9081	0.3183		-6.5429	-7.0452		10.4788	-0.1389
AXIN1.u.f.11 AXIN1.R5	AXIN1	0.2805	-0.0585		3.3855	7.3404		2.15401	3.08711		0.59992	-0.63874		-5.3087	6.4979
AXL_x151_x133_f AXL_x151_x133_r	AXL	3.2075	58.4158		-15.1585	-9.6511		-7.6893	2.3952		-13.718	0.9102		-25.9984	-20.1895
BCAS1.F9 BCAS1.R4	BCAS1	8.871	5.0248			48.2143					-10.5263	0		5.1004	-8.9076
BCL2L1.u.f.5 BCL2L1.b.r.24	BCL2L1	2.9638	-4.1359		-2.1107	-15.9443		1.2418	-1.2753		-1.6412	-7.757		-13.5768	-10.0757
113317 BCL2L11-4	BCL2L11	-10.6517	2.4436		2.2911	5.368		-21.0994	-11.5839		-5.777	4.8528		-9.0363	-11.6472
BCL2L12-3 BCL2L12-4	BCL2L12	-3.6414	-5.2287		-0.3822	0.6197		-20.1362	-1.1659		-14.5873	-4.9427		-12.1875	-1.4894
BMP4.u.f.4 BMP4.u.r.5	BMP4	1.805	-0.0226		-1.7408	1.6091		-10.5035	-13.1379		3.5811	12.3894
BTC.F1 BTC.R1	BTC	16.6927	-4.332		1.8441	9.2605		-11.7087	-1.2063		-3.3249	-3.29		7.0013	1.8068
IGSF4.F6 IGSF4.R1	CADM1	-8.6498	12.0326			-20		-6.22341	7.5313		0	19.1011		-2.04327	1.62645
CAPN3.u.f.38 CAPN3.u.r.40	CAPN3					13.0435								14.3024	22.9748
CASC4.F1 NM_177974-R1	CASC4	5.3259	12.6518		22.4606	21.5498		6.5063	13.1185		5.5384	13.1561		15.5099	11.8546
primer-113212 primer-113213	CASP9	7.1737	1.056		4.3227	2.0661		-1.093	7.0557		-9.0874	-9.5248		-6.8483	-4.8299
CCL4.F1 CCL4.R1	CCL4										9.0909	2.7079
CCNE1.F14 CCNE1.R3	CCNE1	3.9993	6.8124		1.4448	2.8741		2.6732	4.6957		0.6126	0.9467		0.3527	0.772
CD40.F10 CD40.R9	CD40				0	0		-17.484	-5.1852		2.35296	0.60926		-2.6875	-2.6875
CHEK2.u.f.31 CHEK2.u.r.29	CHEK2	-4.683	-2.9475		-0.4011	2.4147		-4.5862	4.2373		0	0		3.2676	1.52
RSN.F10 RSN.R9	CLIP1				0	0		0	0		0	0			0
RSN.F35 RSN.R13	CLIP1	-4.9505	-2.20001		2.6201	1.1007		-28.7592	-16.8945		-6.44258	-0.7822		-30.0309	-17.6057
CTNNA1.F1 CTNNA1.R1	CTNNA1				0	0		1.07335	0		0	0		0
DRF1.F1 DRF1.R1	DBF4B				6.9789	7.2278		7.6247	4.8491		15.0396	14.1267		20.999	5.7932
DDR1.F8 DDR1.R9	DDR1	5.0637	-4.023		0.2104	-7.7179		1.4385	-6.0403		-5.2497	-5.7853		-3.8003	-5.3141
DNMT3B.u.f.26 DNMT3B.u.r.28	DNMT3B	3.7927	3.1226		14.2714	21.5946		-8.7749	5.7782		-0.1342	6.8874		17.936	18.792
DSC3.F1 DSC3.R1	DSC3							-5.472	-17.464		-12.0556	-15.551		3.1524	-1.44667
ECT2.F12 ECT2.R11	ECT2				8.9214	13.3998		2.8101	8.6192		10.926	12.4277			14.9143
F3.F2 F3.R2	F3	5.5529	-1.6887		-1.8352	-0.351		-2.701	2.671		-10.1766	-4.149		-3.8278	-1.0906
FANCA.F13 FANCA.R13	FANCA	2.5437	2.7479		1.0469	2.6806		1.58	-3.8843		-2.3094	-0.1771		-5.5641	-0.5407
FANCL.F9 FANCL.R5	FANCL	2.5584	4.1764		3.7813	2.3781		2.1065	1.7023		4.962	4.5491		6.4518	2.616
113302 TNFRSF6-6	FAS	-0.5008	-3.5449		-2.8192	0		-0.6333	-3.9379		-5.2632	-3.4417		-0.8309	-1.2349
FAST_HUMAN-5 FAST_HUMAN-6	FASTK	0	0		0	0		98.1982	98.6111		0	0		0	0
FGFR1.F11 FGFR1.R11	FGFR1	7.3866	15.8608		0.75581	4.34196		-2.6647	20.4712		0	2.17391		6.3807	18.002
FGFR1OP.u.f.10 FGFR1OP.u.r.12	FGFR1OP	5.1083	3.8829		-4.5184	-5.3157		0.9926	3.6557		0.2064	7.1087		17.8633	1.9605
FGFR2.F1 FGFR2.R1	FGFR2	0.8304	-3.4305					8.8747	18.493		-5.4133	1.9631		2.7037	3.5109
FGFR4.F23 FGFR4.R11	FGFR4	20.056	17.8475					27.7316	23.0142		10.4266	17.0233		-1.4348	11.3446
FN1.u.f.30 FN1.u.r.34	FN1	1.21886	0.594475		0.36895	1.42015		6.86456	14.966		0.902935	2.61603		51.1834	38.1356
FN1.u.f.40 FN1.u.r.45	FN1	9.9978	22.5227		22.4657	19.3013		17.7424	26.4218		23.228	12.7166		40.3546	24.5861
FN1.u.f.55 FN1.u.r.62	FN1	-0.2216	-0.7481		1.6943	2.7354		1.0923	1.7881		2.9039	2.4462		3.1164	4.446
FN1.u.f.56 FN1.u.r.67	FN1	-1.6964	0.8531		-0.01204	1.54439		-0.41569	2.57972		-1.27164	3.4827		-0.04755	3.2833
GATA3.F2 GATA3.R5	GATA3	0.0609	-0.0379		-1.3356	-21.8891		0.5389	2.7108		1.6067	-10.6405
GNB3.F12 GNB3.R2	GNB3								4.5935		34.4156	22.5434		-3.11362	0.76
C11ORF4.F3 C11ORF4.R3	GPR137				-5.4013	11.159		-0.9348	-0.1109		-10.2634	-2.574		0	0
HMGA1.au.0.f HMGA1.u.r.18	HMGA1	1.7409	0.8547		0.0622	-0.481		0.2961	-0.0655		-0.5357	-0.0485		0.7414	1.0799
HMMR.F1 HMMR.R1	HMMR				11.4953	10.0833		11.1835	7.6487		17.7428	11.2782		21.2302	15.0081
HNRPAB-F1 HNRPAB-R1	HNRNPAB	-4.0198	-3.6372		3.435	-0.3204		-1.7188	-1.7077		-5.5259	-5.8895		0.4971	-1.3244
HSC20.u.f.10 HSC20.au.2.r	HSCB	-3.2518	-2.6311		0.7328	-3.5725		5.7935	3.3579		-5.9502	-4.8319		-17.3343	-3.629
INSR.u.f.15 INSR.u.r.18	INSR	-7.69	-9.8648		-18.9947	-6.5751		-15.1099	-14.5212		-16.2445	-4.0712		1.9045	-5.1883
KITLG.u.f.9 KITLG.u.r.10	KITLG	38.896	24.5063		10.8579	12.6836		32.2601	32.1775		1.7713	3.3388		11.4203	9.195
LGALS9.F10 LGALS9.R6	LGALS9	9.3758	21.0429		7.2754	33.1278		5.7637	19.5374		31.5552	36.4919		-0.163	17.0259
LIG3.u.f.1 LIG3.u.r.6	LIG3				0	94.802		-0.5443	-0.7446		-0.0394	1.0731			-0.3686
LIG4.F1 LIG4.R1	LIG4	-3.3113	-2.8634		-4.7441	-1.531		13.5328	7.2489		-0.8546	-7.987		4.5042	4.343
MAPT_x56_x127_f MAPT_x56_x127_r	MAPT	3.4621	-9.6809		0.4791	-7.1336		-7.30667	-3.5384		-0.4481	-10.3559		-1.52939	-2.16621
MCL1.F1 MCL1.R1	MCL1	-1.0932	-1.1406		-2.4603	-6.6087		-3.5245	0.471		-7.3451	-5.2905		-4.3565	-0.4983
TIAF1-3 TIAF1-4	MYO18A	1.00671	1.24417		-14.5365	2.1345		-7.3451	-2.362		-33.4966	14.1583		1.4183	-1.0061
DEFCAP.au.11.f NALP1.u.r.25	NLRP1				0	0					-4.954	-2.9781		3.8218	-2.226
NOTCH3.F2 NOTCH3.R2	NOTCH3	42.2699	49.7326								-25.2529	-21.2381
NRG1.u.f.21 NRG1.u.r.25	NRG1				2.4204	6.1679		-23.622	-23.622					0.5249	-1.5695
NUP98.F1 NUP98.R1	NUP98	4.2235	4.1373		1.7807	0.6353		2.0343	2.4466		-0.5432	0.0616		-1.8107	0.2412
OPA1.u.f.9 OPA1.u.r.8	OPA1	7.0538	14.5151		4.5647	5.6324		10.9851	20.3921		3.5775	10.9142		10.1146	19.5937
PAXIP1.F1 PAXIP1.R1	PAXIP1	1.84075	-0.13586		0.51244	-2.17581		-1.16776	3.39948		2.2746	-0.9118		0.16414	0.02573
PCSK6.F2 PCSK6.R2	PCSK6							-1.8147	4.1493		-37.343	-2.6926		-6.9478	4.853
LRDD.u.f.7 LRDD.u.r.3	PIDD	-7.9783	-13.9374		-10.2596	-3.3545		-14.8256	-13.5451		-2.96428	-3.64737		-9.9401	-5.7969
PLD1.F1 PLD1.R1	PLD1	36.1963	23.8372		16.0996	5.68979		0	5.31915		14.8133	5.4736		7.28643	7.7381
POLB.F7 POLB.R13	POLB	13.8525	8.1507		2.4462	3.5646		12.1216	6.6817		-8.8341	-10.1008		-7.8718	8.0473
POLI.F8 POLI.R14	POLI	15.253	13.4215		-14.0942	-31.164		-33.786	-28.4796		-10.4093	-5.545		-2.1305	-0.5774
POLM.u.f.1 POLM.u.r.6	POLM	3.9623	-2.8604		-3.286	-7.47		1.4006	1.6147		-5.7107	-6.348		-0.377	1.5272
PPP3CB.u.f.21 PPP3CB.u.r.22	PPP3CB	-3.9244	-7.6808		-6.0947	0.1571		-21.1902	1.8505		-4.2246	-2.444		-15.4007	-7.339
PTK2.u.f.54 PTK2.u.r.53	PTK2	0	47.7987		0	0		0	0		37.987	34.3523		0	0
PTK2B_x66_x147_f PTK2B_x66_x147_r	PTK2B	-1.9959	-1.225		0	0		4.8129	7.4246		-2.2206	-2.331		-2.1236	0
PTPN13.F7 PTPN13.R7	PTPN13	10.8974	6.3288		6.0652	11.8757		-0.6436	1.1164		13.3716	3.1852		10.557	6.6277
PTPRB.F6 PTPRB.R6	PTPRB				4.1387	16.3768		-7.8125	0		-13.56	1.9057		8.1036	6.3719
RAD52.u.f.18 RAD52.u.r.18	RAD52	1.41844	1.35135		0	1.41343		2.67222	3.24463		-1.18669	1.39427		-0.96454	-0.5723
RUNX2.F1 RUNX2.R1	RUNX2	10.5151	-5.1745		11.1937	9.1253		15.2775	9.09		2.9452	-0.3063		11.7152	11.2715
SDCCAG8-F1 SDCCAG8-R1	SDCCAG8	3.3507	-3.7596		-1.4109	-2.5784		-13.4511	-10.616		-3.9164	-1.559		4.3771	-0.3384
SHC1.F7 SHC1.R7	SHC1				0.333	-0.676		-0.0945	-0.522		0	-3.0844		-0.0803	0.1856
SHMT1.u.f.24 SHMT1.u.r.18	SHMT1	-3.7836	-8.7531		1.1978	-4.6387		-4.616	-2.3859		-8.012	-10.2169		-7.1147	-7.8912
SLIT2.F36 SLIT2.R4	SLIT2	-5.8702	-0.1901		-1.0569	-1.6314		4.256	-7.5809		2.2288	-4.4542		3.7448	-5.6963
C1orf16.F8 C1orf16.R8	SMG7	5.2991	11.0482		0.45499	5.39234		4.437	6.9924		-6.3817	4.1371		2.6629	4.4094
SPP1-3 SPP1-4	SPP1				-6.7369	-19.4032		2.2629	-4.5861					-4.7754	-0.6584
APC.F16 APC.R14	SRP19	-18.8151	-30.3422		-15.2272	-21.906		-2.0438	-14.0458		-41.6891	-41.9733		-19.8589	-13.8348
STIM1.F1 STIM1.R1	STIM1	0	0		0	1.76263		0.356504	0.806844		0	1.43541		-1.07035	3.38593
SYK.F1 SYK.R16	SYK	1.2188	-1.6153					1.6378	-9.0882		1.8082	-8.1161		2.0497	-5.8026
SYNE2.u.f.128 SYNE2.u.r.124	SYNE2	0	3.72671		24.5544	27.8787		21.9031	17.5104		16.9427	22.1158		37.7586	24.2383
TLK1.u.f.12 TLK1.u.r.10	TLK1				7.9602	9.375		6.89655	0		0	0		0	0
TNFRSF10B.u.f.10 tnfrsf10b.r.3	TNFRSF10B	3.9142	3.8098		6.6102	3.7103		-5.1995	-3.1496		2.1284	5.3217		-1.697	-3.7301
TOPBP1.u.f.8 TOPBP1.u.r.8	TOPBP1	5.382	11.9336		6.0823	6.6279		3.4142	5.2188		2.1494	1.5877		5.9801	6.7496
TRAF3.u.f.1 TRAF3.u.r.3	TRAF3
TSSC4.F10 TSSC4.R7	TSSC4	6.404	4.1443		8.9744	1.4367		-3.1239	-3.8604		9.6659	7.4255		-9.9427	-12.0847
TUBA1.F5 TUBA1.R5	TUBA4A	-2.5278	0		1.4526	0.2311		2.5002	3.1928		-0.0755	0.5287		3.0875	-5.3007
UTRN.u.f.81 UTRN.u.r.78	UTRN	18.4992	21.2673		-5.7176	9.5375		-5.0166	4.2132		-3.6606	6.2133		-1.2716	0
