# Supplementary material for: Splicing arrays reveal novel RBM10 targets, including SMN2 pre-mRNA
Source: BMC Mol Biol. 2017 Jul 20;18:19. doi: 10.1186/s12867-017-0096-x (PMC5520337; doi:10.1186/s12867-017-0096-x)
Supplement: Supplementary file 4 — Additional file 4. http://rnomics.med.usherbrooke.ca/palace?purl=data/related/2493. Array-191--RBM10 Knockdowns in BJ-TIELF, MCF-7, MDA-MB-231, SKOV-3, and PC-3. [file 12867_2017_96_MOESM4_ESM.xls]

## Sheet: Sheet1
				rs.ABCC1.F2 rs.ABCC1.R2	refseq_ABCD4.F1 refseq_ABCD4.R1	refseq_ABI1.F3 refseq_ABI1.R3	rs.ABL2.F1 rs.ABL2.R1	refseq_ADARB1.F2 refseq_ADARB1.R2	refseq_ADARB1.F4 refseq_ADARB1.R4	refseq_ADNP.F1 refseq_ADNP.R1	refseq_ALS2CR19.F4 refseq_ALS2CR19.R4	refseq_AMACR.F1 refseq_AMACR.R1	refseq_ANAPC11.F2 refseq_ANAPC11.R3	refseq_AP2B1.F1 refseq_AP2B1.R1	refseq_AP3M1.F1 refseq_AP3M1.R1	rs.APAF1.F1 rs.APAF1.R1	APC.F16 APC.R14	APG5L.u.f.9 APG5L.u.r.5	rs.APP.F1 rs.APP.R1	refseq_ARFIP1.F2 refseq_ARFIP1.R2	refseq_ARHGAP17.F1 refseq_ARHGAP17.R1	rs.ARHGAP9.F1 rs.ARHGAP9.R1	refseq_ARHGEF11.F2 refseq_ARHGEF11.R2	refseq_ASB3.F1 refseq_ASB3.R1	refseq_ATG16L1.F1 refseq_ATG16L1.R1	refseq_ATP2A1.F1 refseq_ATP2A1.R1	refseq_ATP5S.F1 refseq_ATP5S.R1	rs.AXIN1.F1 rs.AXIN1.R1	rs.BCLAF1.F1 rs.BCLAF1.R1	refseq_BOLA3.F1 refseq_BOLA3.R1	refseq_BRD8.F2 refseq_BRD8.R2	refseq_BRD8.F4 refseq_BRD8.R4	BTC.F1 BTC.R1	rs.BTN2A2.F1 rs.BTN2A2.R1	refseq_BTN3A3.F1 refseq_BTN3A3.R1	refseq_BTRC.F1 refseq_BTRC.R1	C11orf17-F1 C11orf17-R1	rs.C14orf104.F1 rs.C14orf104.R1	rs.C14orf138.F1 rs.C14orf138.R1	rs.C14orf159.F2 rs.C14orf159.R2	refseq_C14orf173.F1 refseq_C14orf173.R1	rs.C16orf46.F1 rs.C16orf46.R1	rs.C17orf80.F1 rs.C17orf80.R1	refseq_C19orf2.F1 refseq_C19orf2.R1	refseq_C3orf17.F1 refseq_C3orf17.R1	rs.C5orf5.F3 rs.C5orf5.R3	refseq_CAMKK2.F3 refseq_CAMKK2.R3	CASC4.F1 NM_177974-R1	rs.CASC4.F1 rs.CASC4.R1
				ABCC1	ABCD4	ABI1	ABL2	ADARB1	ADARB1	ADNP	ALS2CR19	AMACR	ANAPC11	AP2B1	AP3M1	APAF1	APC	APG5L	APP	ARFIP1	ARHGAP17	ARHGAP9	ARHGEF11	ASB3	ATG16L1	ATP2A1	ATP5S	AXIN1	BCLAF1	BOLA3	BRD8	BRD8	BTC	BTN2A2	BTN3A3	BTRC	C11orf17	C14orf104	C14orf138	C14orf159	C14orf173	C16orf46	C17orf80	C19orf2	C3orf17	C5orf5	CAMKK2	CASC4	CASC4
	BJT siRBM10_1 exp38		?	-6.8657	-3.8032	7.6076	2.0857	-2.1341	2.8395	11.5486	5.448	12.6718	-2.7312	-2.0911	-4.2147	-6.2174	-2.6198	6.7993	-8.5285	-6.8541	-4.3253		5.5409	-8.7193	6.6028	0	6.2884	-0.55854	-2.4307	-1.4453	0.748	1.1232		-6.7837		3.5445	1.0352	-13.3549	-7.087	2.094	-1.2161	-0.9154	-2.4427	-2.5158	6.3626	-21.1507	4.8034	1.3793	-3.4384
	BJT siRBM10_2 exp38		?	-0.231	-13.6095	9.0889	3.6421	4.8779	-1.6318	4.6741	5.2921	11.6096	-3.1729	-1.7015	-1.6435	-1.3254	-9.1902	2.8075	-4.6336	4.9188	2.7605		7.1251	-13.7383	13.817	-3.7147	7.1686	5.60971	12.0976	-2.0299	5.1641	-2.5298		0.0263		5.171	2.8101	-9.4422	3.9363	5.7654	-8.8851	-9.4751	2.0883	6.5699	4.7475	-11.1221	4.756	6.5599	13.4256
	MCF7 siRBM10_1 exp39		?	2.1106	-28.4274	-4.09786	29.5455				-40.9091		-30.3559	-16.3181		4.2344			4.57311		-7.07635			-54.1016	-16.259	-1.5119		-0.83607	3.7096			-12.1469	-43.8596	10.0336			-13.7242	-1.3978	-4.1654	-7.7397		18.0451	7.0618		-12.0548	-31.077	-22.5513	-18.8571	7.2296
	MCF7 siRBM10_2 exp39		?	1.2038	5.2616	8.58804	20.625	-2.4555	-13.4603	-1.5068	13.1232	3.5257	5.5716	2.2655	-0.7148	-8.4864	-1.8432	7.2612	3.46184	5.30129	13.3115		15.3061	-6.8794	2.6366	-7.24761	10.1099	-0.0387	2.8746	-1.5264	2.0804	7.9493	-4.23	-5.3491		4.8936	16.8452	-1.2037	-2.7812	-4.6746	0	11.8822	-1.8019	7.8986	9.4716	-30.0741	22.8699	17.7166	17.3951
	MDA siRBM10_1 exp52		?	-3.8536	-4.52	-0.3861	2.3998	-2.7979	-0.2865	3.6392	1.1347	6.264	-1.6282	-0.8644	-3.0628	-7.926	-5.028	2.5115	3.025	-10.3473	-5.9162		6.0389	-0.4642	13.5502	26.9167	3.1063	6.0758	-2.9246	-1.1041	2.1635	-1.3532	10.4792	1.1235		1.2974	5.6348	-4.6657	5.9551	9.3751	2.2181	-40.1165	7.839	-2.3039	3.0998	-17.1513	1.5193	5.5377	9.2242
	MDA siRBM10_2 exp52		?	-6.5565	-1.9693	8.0179	-16.4474	-6.6822	-5.0315	1.9279	0.3213	3.0025	-2.1687	-1.818	-11.0927	-11.0611	-16.2667	-4.9085	-15.6962	0.2102	3.3862		9.0515	-4.5522	16.6863	-16.3148	0.6272	-5.6864	-19.3003	1.968	11.0611	0.5049	1.086	-11.1008		9.2008	4.425		-7.8674	-0.9326	-17.4806		-6.353	12.4137	-0.8354	-27.1424	10.6297	5.6021	-0.43
	PC3 siRBM10_1 exp38		?	-1.2365	-1.5647	13.0241	2.3546	-4.1506	1.7699	8.8395	-0.4031	18.2675	2.6992	-3.4374	-5.3357	-7.293	-40.9018	-2.8686	-1.7729	-14.7139	2.65769	29.321	4.3725	0.393	5.8965	0	-1.5166	0.06901	-3.3803	-7.4586	-10.706	-14.2976	1.9459	-0.4554	-8.1832	-3.0156	14.4326	-2.7708	-8.9014	-17.6452	-2.1407	1.9386	5.9042	-9.2084	3.7937	-27.4474	-2.1989	7.2864	4.5142
	PC3 siRBM10_2 exp38		?	-1.0208	-2.0221	17.3068	3.8376	-1.7337	-3.8441	4.4889	-4.3295	15.3781	0.5014	2.5291	-3.7395	-7.7219	-47.1875	-9.0213	-3.0518	-1.86	4.87649		7.3641	-10.8292	9.0356	-5.5	-7.0599	-0.50338	4.7778	-8.5126	0.8695	-14.2392	-4.0121	-5.8931	4.6595	-1.2124	1.6679	-4.6784	-5.454	20.1655	-6.4718	-1.3787	-0.0134	5.9203	-6.7456	-29.7379	3.9847	16.986	13.1513
	SKOV siRBM10_1 exp39		?	0.0355	-48.6792	-14.4477	2.7723			-21.009	-47.8651	-20.6547	-21.3228	-14.2295	-29.6804	-6.3875	-30.7359	-41.9893	10.3284	-41.4975	-49.0558	10.8031		-34.4436	14.5413	6.6867		-6.0844	5.5103	-42.9401		-10.5579	-13.5739	-14.0846	-25.7475	-32.2981	-15.211	-7.9012	4.7382	3.0097	-49.5702	12.5371	13.7789		-24.1997	-20.5373	-30.494	-6.7997	18.018
	SKOV siRBM10_2 exp39		?	2.3085	-34.0673	-35.1508	0.7432	-16.9946	17.3077	-14.939	-36.8673	-11.4462	-14.3196	-11.4599	-18.4916	-9.4402	-33.469	-48.3392	-3.0884	-18.858	-27.7204	8.909	-14.2755	-33.1918	3.2944	-22.6515	-31.2047	9.638	-2.279	-21.6498	-3.6814	-10.5579	-12.424	-14.4497	-10.2504	-17.6827	-3.5519	-4.5606	3.2259	7.9104	-33.5702	12.5799	11.6993		-14.0042	-21.9995	-1.7579	3.6778	10.7515
[truncated: 146 more columns]
